# Supplementary material for: Efficient deep learning model for classifying lung cancer images using normalized stain agnostic feature method and FastAI-2
Source: PeerJ Comput Sci. 2025 May 27;11:e2903. doi: 10.7717/peerj-cs.2903 (PMC12192963; doi:10.7717/peerj-cs.2903)
Supplement: Supplemental Information 3 [file peerj-cs-11-2903-s003.ipynb]

# %% [code]
%matplotlib inline
import os
import numpy as np
import pandas as pd
import matplotlib.pyplot as plt
import matplotlib.patches as patches
from sklearn.metrics import roc_curve, auc

# %% [code]
import torch
print(torch.__version__)

# %% [code]
from google.colab import drive
drive.mount('/content/drive')

# %% [code]
from fastai.vision.all import cnn_learner, RandTransform, ImageDataLoaders, ClassificationInterpretation, models
from fastai.metrics import error_rate, accuracy

# %% [code]
image_directory = '/content/drive/MyDrive/LC25000/'

# %% [code]
data = ImageDataLoaders.from_folder(image_directory, train='train', valid='val', size=224, bs=16, num_workers=8)

# %% [code]
print(len(data.train_ds), len(data.valid_ds))


# %% [code]
dir(models)

# %% [code]
learn = cnn_learner(data, models.vgg11, metrics = [accuracy])

# %% [code]
learn.summary()

# %% [code]
learn.unfreeze()

# %% [code]
learn.lr_find()

# %% [code]
learn.fit_one_cycle(5,lr_max=0.00083)

# %% [code]
learn.recorder.plot_loss(skip_start=0, with_valid=True)

# %% [code]
learn.save('/content/drive/MyDrive/LC25000/models/lung_cancer_classifier')

# %% [code]
interp = ClassificationInterpretation.from_learner(learn)

# %% [code]
interp.plot_top_losses(9, figsize=(12,12))

# %% [code]
interp.plot_confusion_matrix(figsize=(6,6), dpi=60)

# %% [code]
interp.print_classification_report()

# %% [code]
preds,y, loss = learn.get_preds(with_loss=True)
# get accuracy
acc = accuracy(preds, y)
print('The accuracy is {0} %.'.format(acc))

# %% [code]
# probs from preds
probs = np.exp(preds[:,1])
# Compute ROC curve
fpr, tpr, thresholds = roc_curve(y, probs, pos_label=1)

# Compute ROC area
roc_auc = auc(fpr, tpr)
print('ROC area is {0}'.format(roc_auc))

# %% [code]
plt.figure()
plt.plot(fpr, tpr, color='darkorange', label='ROC curve (area = %0.2f)' % roc_auc)
plt.plot([0, 1], [0, 1], color='navy', linestyle='--')
plt.xlim([-0.01, 1.0])
plt.ylim([0.0, 1.01])
plt.xlabel('False Positive Rate')
plt.ylabel('True Positive Rate')
plt.title('Receiver operating characteristic')
plt.legend(loc="lower right")
