# Supplementary material for: Efficient deep learning model for classifying lung cancer images using normalized stain agnostic feature method and FastAI-2
Source: PeerJ Comput Sci. 2025 May 27;11:e2903. doi: 10.7717/peerj-cs.2903 (PMC12192963; doi:10.7717/peerj-cs.2903)
Supplement: Supplemental Information 4 [file peerj-cs-11-2903-s004.ipynb]

# %% [code]
import numpy as np
import cv2
import os

# %% [code]
input_dir = "/content/drive/MyDrive/input_images/"
input_image_list = os.listdir(input_dir)
input_image_list

# %% [code]
output_dir = "/content/drive/MyDrive/output_images/"
output_dir

# %% [code]
def get_mean_and_std(x):
	x_mean, x_std = cv2.meanStdDev(x)
	x_mean = np.hstack(np.around(x_mean,2))
	x_std = np.hstack(np.around(x_std,2))
	return x_mean, x_std

# %% [code]
template_img = cv2.imread('/content/drive/MyDrive/template_image/1.jpeg')
template_img = cv2.cvtColor(template_img,cv2.COLOR_BGR2LAB)
template_mean, template_std = get_mean_and_std(template_img)

for img in (input_image_list):
    print(img)
    input_img = cv2.imread(input_dir+img)
    input_img = cv2.cvtColor(input_img,cv2.COLOR_BGR2LAB)
    img_mean, img_std = get_mean_and_std(input_img)
    height, width, channel = input_img.shape
    for i in range(0,height):
        for j in range(0,width):
            for k in range(0,channel):
            	x = input_img[i,j,k]
            	x = ((x-img_mean[k])*(template_std[k]/img_std[k]))+template_mean[k]
            	x = round(x)
            	# boundary check
            	x = 0 if x<0 else x
            	x = 255 if x>255 else x
            	input_img[i,j,k] = x

    input_img= cv2.cvtColor(input_img,cv2.COLOR_LAB2BGR)
    cv2.imwrite(output_dir+"modified_"+img, input_img)

# %% [code]


# %% [code]
